# Supplementary material for: Strengthening Community End-of-Life Care through Implementing Measurement-Based Palliative Care
Source: Int J Environ Res Public Health. 2022 Jun 24;19(13):7747. doi: 10.3390/ijerph19137747 (PMC9265763; doi:10.3390/ijerph19137747)
Supplement: Supplementary file 1 [file ijerph-19-07747-s001.zip]

Archive with 1 entries (1 files):
- ijerph-1779954-supplementary.pdf
